# Supplementary material for: An Outbreak of Porcine Reproductive and Respiratory Syndrome Virus (PRRSV) in a German Boar Stud: A Retrospective Analysis of PRRSV Shedding in Boar Semen
Source: Vet Sci. 2024 Nov 11;11(11):557. doi: 10.3390/vetsci11110557 (PMC11599107; doi:10.3390/vetsci11110557)
Supplement: Supplementary file 1 [file vetsci-11-00557-s001.zip]

Archive with 1 entries (1 files):
- vetsci-3224206-supplementary.pdf
